# Supplementary material for: Inconsistent reproductive isolation revealed by interactions between Catostomus fish species
Source: Evol Lett. 2017 Oct 27;1(5):255–68. doi: 10.1002/evl3.29 (PMC6121845; doi:10.1002/evl3.29)
Supplement: Supplementary file 1 — Table S1: Locations sampled in this study. [file EVL3-1-255-s001.zip]

Archive with 7 entries (7 files):
- evl329-sup-0001-SuppMat.pdf
- supp.aux
- supp.bbl
- supp.blg
- supp.dvi
- supp.log
- supp.tex
