# Supplementary material for: Inconsistent reproductive isolation revealed by interactions between Catostomus fish species
Source: Evol Lett. 2017 Oct 27;1(5):255–68. doi: 10.1002/evl3.29 (PMC6121845; doi:10.1002/evl3.29)
Supplement: Supplementary file 1 — Table S1: Locations sampled in this study. [file EVL3-1-255-s001.zip › supp.aux]

\relax 
\gdef \LT@i {\LT@entry 
    {1}{58.67313pt}\LT@entry 
    {2}{184.08159pt}\LT@entry 
    {1}{43.97745pt}\LT@entry 
    {1}{102.30464pt}\LT@entry 
    {2}{78.4785pt}}
\@writefile{lot}{\contentsline {table}{\numberline {S1}{Locations sampled in this study. Numeric codes correspond to Fig. 1 and are used throughout the text.}}{3}}
