# Supplementary material for: Inconsistent reproductive isolation revealed by interactions between Catostomus fish species
Source: Evol Lett. 2017 Oct 27;1(5):255–68. doi: 10.1002/evl3.29 (PMC6121845; doi:10.1002/evl3.29)
Supplement: Supplementary file 1 — Table S1: Locations sampled in this study. [file EVL3-1-255-s001.zip › supp.log]

This is pdfTeX, Version 3.14159265-2.6-1.40.17 (TeX Live 2016) (preloaded format=latex 2016.5.22)  19 JUN 2017 11:01
entering extended mode
 restricted \write18 enabled.
 %&-line parsing enabled.
**supp
(./supp.tex
LaTeX2e <2016/03/31>
Babel <3.9r> and hyphenation patterns for 83 language(s) loaded.
(/usr/local/texlive/2016/texmf-dist/tex/latex/base/article.cls
Document Class: article 2014/09/29 v1.4h Standard LaTeX document class
(/usr/local/texlive/2016/texmf-dist/tex/latex/base/size12.clo
File: size12.clo 2014/09/29 v1.4h Standard LaTeX file (size option)
)
\c@part=\count79
\c@section=\count80
\c@subsection=\count81
\c@subsubsection=\count82
\c@paragraph=\count83
\c@subparagraph=\count84
\c@figure=\count85
\c@table=\count86
\abovecaptionskip=\skip41
\belowcaptionskip=\skip42
\bibindent=\dimen102
)
\dblfigwidth=\skip43
\figwidth=\skip44

(/usr/local/texlive/2016/texmf-dist/tex/latex/graphics/graphicx.sty
Package: graphicx 2014/10/28 v1.0g Enhanced LaTeX Graphics (DPC,SPQR)

(/usr/local/texlive/2016/texmf-dist/tex/latex/graphics/keyval.sty
Package: keyval 2014/10/28 v1.15 key=value parser (DPC)
\KV@toks@=\toks14
)
(/usr/local/texlive/2016/texmf-dist/tex/latex/graphics/graphics.sty
Package: graphics 2016/05/09 v1.0r Standard LaTeX Graphics (DPC,SPQR)

(/usr/local/texlive/2016/texmf-dist/tex/latex/graphics/trig.sty
Package: trig 2016/01/03 v1.10 sin cos tan (DPC)
)
(/usr/local/texlive/2016/texmf-dist/tex/latex/graphics-cfg/graphics.cfg
File: graphics.cfg 2016/01/02 v1.10 sample graphics configuration
)
Package graphics Info: Driver file: dvips.def on input line 96.

(/usr/local/texlive/2016/texmf-dist/tex/latex/graphics/dvips.def
File: dvips.def 2015/12/30 v3.0k Driver-dependent file (DPC,SPQR)
))
\Gin@req@height=\dimen103
\Gin@req@width=\dimen104
)
(/usr/local/texlive/2016/texmf-dist/tex/latex/natbib/natbib.sty
Package: natbib 2010/09/13 8.31b (PWD, AO)
\bibhang=\skip45
\bibsep=\skip46
LaTeX Info: Redefining \cite on input line 694.
\c@NAT@ctr=\count87
)
(/usr/local/texlive/2016/texmf-dist/tex/latex/url/url.sty
\Urlmuskip=\muskip10
Package: url 2013/09/16  ver 3.4  Verb mode for urls, etc.
)
(/usr/local/texlive/2016/texmf-dist/tex/latex/tools/longtable.sty
Package: longtable 2014/10/28 v4.11 Multi-page Table package (DPC)
\LTleft=\skip47
\LTright=\skip48
\LTpre=\skip49
\LTpost=\skip50
\LTchunksize=\count88
\LTcapwidth=\dimen105
\LT@head=\box26
\LT@firsthead=\box27
\LT@foot=\box28
\LT@lastfoot=\box29
\LT@cols=\count89
\LT@rows=\count90
\c@LT@tables=\count91
\c@LT@chunks=\count92
\LT@p@ftn=\toks15
)
(/usr/local/texlive/2016/texmf-dist/tex/latex/lineno/lineno.sty
Package: lineno 2005/11/02 line numbers on paragraphs v4.41
\linenopenalty=\count93
\output=\toks16
\linenoprevgraf=\count94
\linenumbersep=\dimen106
\linenumberwidth=\dimen107
\c@linenumber=\count95
\c@pagewiselinenumber=\count96
\c@LN@truepage=\count97
\c@internallinenumber=\count98
\c@internallinenumbers=\count99
\quotelinenumbersep=\dimen108
\bframerule=\dimen109
\bframesep=\dimen110
\bframebox=\box30
LaTeX Info: Redefining \\ on input line 3056.
)
(/usr/local/texlive/2016/texmf-dist/tex/latex/setspace/setspace.sty
Package: setspace 2011/12/19 v6.7a set line spacing
)
(/usr/local/texlive/2016/texmf-dist/tex/latex/rotating/rotating.sty
Package: rotating 2009/03/28 v2.16a rotated objects in LaTeX

(/usr/local/texlive/2016/texmf-dist/tex/latex/base/ifthen.sty
Package: ifthen 2014/09/29 v1.1c Standard LaTeX ifthen package (DPC)
)
\c@r@tfl@t=\count100
\rotFPtop=\skip51
\rotFPbot=\skip52
\rot@float@box=\box31
\rot@mess@toks=\toks17
) (./supp.aux)
\openout1 = `supp.aux'.

LaTeX Font Info:    Checking defaults for OML/cmm/m/it on input line 40.
LaTeX Font Info:    ... okay on input line 40.
LaTeX Font Info:    Checking defaults for T1/cmr/m/n on input line 40.
LaTeX Font Info:    ... okay on input line 40.
LaTeX Font Info:    Checking defaults for OT1/cmr/m/n on input line 40.
LaTeX Font Info:    ... okay on input line 40.
LaTeX Font Info:    Checking defaults for OMS/cmsy/m/n on input line 40.
LaTeX Font Info:    ... okay on input line 40.
LaTeX Font Info:    Checking defaults for OMX/cmex/m/n on input line 40.
LaTeX Font Info:    ... okay on input line 40.
LaTeX Font Info:    Checking defaults for U/cmr/m/n on input line 40.
LaTeX Font Info:    ... okay on input line 40.
Missing character: There is no � in font cmr12!
Missing character: There is no � in font cmr12!

Underfull \vbox (badness 10000) detected at line 116
 []

[1

] [2] [3] (./supp.aux) ) 
Here is how much of TeX's memory you used:
 1382 strings out of 493015
 17578 string characters out of 6133377
 84825 words of memory out of 5000000
 4961 multiletter control sequences out of 15000+600000
 5318 words of font info for 20 fonts, out of 8000000 for 9000
 1141 hyphenation exceptions out of 8191
 25i,6n,19p,196b,203s stack positions out of 5000i,500n,10000p,200000b,80000s

Output written on supp.dvi (3 pages, 9488 bytes).
