# Supplementary material for: Inconsistent reproductive isolation revealed by interactions between Catostomus fish species
Source: Evol Lett. 2017 Oct 27;1(5):255–68. doi: 10.1002/evl3.29 (PMC6121845; doi:10.1002/evl3.29)
Supplement: Supplementary file 1 — Table S1: Locations sampled in this study. [file EVL3-1-255-s001.zip › supp.tex]

\documentclass[letterpaper, 12pt]{article}

%---------------------------------------- + ---- + ---- + ---- + ---- + ----
\setlength{\parskip}{1ex plus0.5ex minus0.5ex}
\setlength{\textheight}{9.0in}
\setlength{\textwidth}{6.5in}
\setlength{\topmargin}{-0.5in} %% remove if using latex, rather than pdflatex
\setlength{\oddsidemargin}{0in}
%---------------------------------------- + ---- + ---- + ---- + ---- + ----

\newlength{\dblfigwidth}
\setlength{\dblfigwidth}{\textwidth}

\newlength{\figwidth}
\setlength{\figwidth}{4in}

\setlength{\fboxsep}{3mm}
%to include figures
\usepackage{graphicx}
%to get author-year citations
\usepackage{natbib}
\bibpunct{(}{)}{,}{}{}{,}

%% to include parenthetical URLs
\usepackage{url}
\usepackage{longtable}
% for line numbering
\usepackage{lineno}
%\usepackage{times}
\usepackage{setspace}
%\doublespacing
\usepackage{rotating}
% ---------------
% to convert from latex to html:
% htlatex filename

% to get page-numbering in upper-right corner
% \pagestyle{myheadings}

\begin{document}

\section*{Supplemental Analyses}

\subsection*{Methods and Results: Environmental variables do not predict hybridization outcomes}

We used a large environmental dataset to examine relationships
between environmental variables and hybridization
outcomes. Environmental data were assembled by S. Albeke (WYGISC,
University of Wyoming). Data come from public sources, including the
National Hydrography Dataset (1:24,000 scale), STATSGO (soil data),
EPA Ecoregion data, PRISM data, and state geological survey data for
Wyoming and Colorado. Each environmental variable is a point estimate
at the location where fish were collected. Some environmental
variables are also quantified at the basin level. Our environmental
response variables included land type and land use variables for the
surrounding watershed (vegetation type, agricultural activity, human
use), precipitation, elevation, basin gradient, sediment
characteristics, and geologic attributes of the surrounding
land. These environmental characteristics could potentially be associated either
with prezygotic barriers to hybridization (e.g. habitat partitioning,
spawning phenology, mate recognition) or postzygotic selection on
hybrids. 

We used {\tt cor.test} in R to test for correlations between
environmental variables and the hybridization outcomes quantified by
our two response variables. We quantified extent of hybridization with
two different variables, each of which captures a different dimension
of hybridization. Multiple hybridization metrics were required because
there are several ways that a fish assemblage can have extensive
hybridization: 1) many different crosses involving multiple species,
2) extensive hybridization beyond F1 within a single cross, or 3) both
many crosses and extensive hybridization beyond F1
hybrids. Hybridization response variables were 1) number of hybrid
crosses and 2) range of q for flannelmouth×white hybrids (the most
geographically widespread hybrid combination), corresponding to the
extent of backcrossing in this cross. We calculated pairwise
correlations between hybridization variables and each environmental
variable. Since multiple statistical comparisons were made, we applied
a sequential Bonferroni method (Holm-Bonferroni in R) to adjust
p-values and correct for potential Type I errors. After correcting for
multiple statistical comparisons, no environmental variables were
significantly associated with hybridization
outcomes. 

\section*{Supplemental Table}
%
\setcounter{table}{0} \renewcommand{\thetable}{S\arabic{table}}
\setcounter{figure}{0} \renewcommand{\thefigure}{S\arabic{figure}}


% latex table generated in R 3.3.1 by xtable 1.8-2 package
% Tue Jun 13 12:19:25 2017
\begin{longtable}{clcll}
  \hline
 Site code & Site name & HUC2 & HUC2 name & Basin \\
  \hline
1 & Jackson Lake &  17 & Pacific Northwest & Snake \\
  2 & Pacific Creek &  17 & Pacific Northwest & Snake \\
  3 & Snake River &  17 & Pacific Northwest & Snake \\
  4 & Black Rock Creek &  17 & Pacific Northwest & Snake \\
  5 & Spread Creek &  17 & Pacific Northwest & Snake \\
  6 & Granite Ditch &  17 & Pacific Northwest & Snake \\
  7 & Gros Ventre River &  17 & Pacific Northwest & Snake \\
  8 & Hoback River &  17 & Pacific Northwest & Snake \\
  9 & Fremont Lake &  14 & Upper Colorado & Green \\
  10 & North Horse Creek &  14 & Upper Colorado & Green \\
  11 & Half Moon Lake &  14 & Upper Colorado & Green \\
  12 & Big Sandy River &  14 & Upper Colorado & Green \\
  13 & Little Sandy Creek &  14 & Upper Colorado & Green \\
  14 & Bitter Creek &  14 & Upper Colorado & Green \\
  15 & Black's Fork &  14 & Upper Colorado & Black's Fork \\
  16 & Green River (WY) &  14 & Upper Colorado & Green \\
  17 & Littlefield Creek &  14 & Upper Colorado & Yampa \\
  18 & Muddy Creek &  14 & Upper Colorado & Black's Fork \\
  19 & Muddy Creek &  14 & Upper Colorado & Yampa \\
  20 & Ringdahl Reservoir &  14 & Upper Colorado & Green \\
  21 & Henry's Fork &  14 & Upper Colorado & Henry's Fork \\
  22 & Little Snake (WY) &  14 & Upper Colorado & Yampa \\
  23 & Little Snake (CO) &  14 & Upper Colorado & Yampa \\
  24 & Yampa River &  14 & Upper Colorado & Yampa \\
  25 & Williams Fork &  14 & Upper Colorado & Yampa \\
  26 & McKinney Creek &  14 & Upper Colorado & Yampa \\
  27 & Kenney Reservoir &  14 & Upper Colorado & White \\
  28 & Piceance Creek &  14 & Upper Colorado & White \\
  29 & Coal Creek &  14 & Upper Colorado & White \\
  30 & White River (Meeker) &  14 & Upper Colorado & White \\
  31 & Green River (UT) &  14 & Upper Colorado & Green \\
  32 & Colorado River (Clifton) &  14 & Upper Colorado & Colorado \\
  33 & Colorado River (Grand Junction) &  14 & Upper Colorado & Colorado \\
  34 & East Creek &  14 & Upper Colorado & Gunnison \\
  35 & Gunnison &  14 & Upper Colorado & Gunnison \\
  36 & Escalante Creek &  14 & Upper Colorado & Gunnison \\
  37 & Roubideau Creek &  14 & Upper Colorado & Gunnison \\
  38 & Potter Creek &  14 & Upper Colorado & Gunnison \\
  39 & San Miguel River &  14 & Upper Colorado & Dolores \\
  40 & Tabaguache Creek &  14 & Upper Colorado & Dolores \\
  41 & Dolores River &  14 & Upper Colorado & Dolores \\
  42 & Mancos River &  14 & Upper Colorado & San Juan \\
  43 & San Juan (Farmington) &  14 & Upper Colorado & San Juan \\
  44 & Long Hollow Creek &  14 & Upper Colorado & San Juan \\
  45 & La Plata River &  14 & Upper Colorado & San Juan \\
  46 & Nenahnezad &  14 & Upper Colorado & San Juan \\
  47 & Bear River &  16 & Great Basin & Bear \\
  48 & Little Goose Creek &  10 & Missouri & Powder \\
  49 & North Redwater Creek &  10 & Missouri & Cheyenne \\
  50 & Bighorn River &  10 & Missouri & Bighorn \\
  51 & Buffalo Bill Reservoir &  10 & Missouri & Bighorn \\
  52 & Big Goose Creek &  10 & Missouri & Powder \\
  53 & LAK Reservoir &  10 & Missouri & Cheyenne \\
  54 & East Fork Wind River &  10 & Missouri & Bighorn \\
  55 & Little Wind River &  10 & Missouri & Bighorn \\
  56 & Popo Agie &  10 & Missouri & Bighorn \\
  57 & Sweetwater River &  10 & Missouri & North Platte \\
  58 & Laramie River &  10 & Missouri & North Platte \\
  59 & North Crow Reservoir &  10 & Missouri & North Platte \\
  60 & Boulder Creek &  10 & Missouri & South Platte \\
  61 & Monument Creek &  11 & Arkansas & Arkansas \\
  \hline
\caption{Locations sampled in this study. Numeric codes correspond to Fig. 1 and are used throughout the text.}
\end{longtable}


%% ADD ENVIRONMENTAL CORRELATES TABLE

% \begin{longtable} {l | l | l }
% \begin{tabular}
% \caption{Sampling locations and population codes used in figures in
%   this paper.}

% {\bf Abbreviation} & {\bf Location} & {\bf Basin} \\
% \hline
% ar\_mo & Monument Creek & Arkansas  \\
% bh\_bbr & Buffalo Bill Reservoir & Bighorn   \\
% bh\_bh & Bighorn River & Bighorn  \\
% bh\_efw & East Fork Wind River & Bighorn   \\
% bh\_lwr & Little Wind River & Bighorn   \\
% bh\_pa & Popo Agie & Bighorn  \\
% bkf\_bkf & Black's Fork & Black's Fork  \\
% bkf\_mk & Muddy Creek (Black's Fork) & Black's Fork  \\
% br\_br & Bear River & Bear River \\
% bs\_bs & Big Sandy & Big Sandy \\
% bs\_ls & Little Sandy & Big Sandy  \\
% che\_lak & LAK Reservoir & Cheyenne  \\
% che\_nrw & North Redwater Creek & Cheyenne  \\
% cr\_cl & Colorado River, Clifton &  Colorado \\
% cr\_gj & Colorado River, Grand Junction &  Colorado  \\
% do\_do & Dolores River & Dolores \\
% do\_sm & San Miguel & Dolores \\
% do\_ta & Tabaguache & Dolores \\
% flp\_bl & Burnt Lake & Finger Lakes (near Pinedale)  \\
% flp\_fr & Fremont Lake & Finger Lakes (near Pinedale) \\
% flp\_hm & Half Moon Lake & Finger Lakes (near Pinedale) \\
% gr\_bc & Bitter Creek & Green \\
% gr\_gru & Green River & Green \\
% gr\_grw & Green River (WY) & Green  \\
% gr\_nh & North Horse Creek & Green \\
% gr\_ri & Ringdahl Reservoir & Green \\
% gun\_ea & East Creek (Gunnison) & Gunnison  \\
% gun\_ec & Escalante Creek (Gunnison) & Gunnison \\
% gun\_gun & Gunnison & Gunnison \\
% gun\_pt & Potter Creek & Gunnison \\
% gun\_ro & Roubideau Creek & Gunnison \\
% hf\_hf & Henry's Fork & Henry's Fork \\
% np\_lr & Laramie River & North Platte \\
% np\_nc & North Crow Reservoir & North Platte \\
% np\_sw & Sweetwater River & North Platte \\
% pow\_bgc & Big Goose Creek & Powder \\
% pow\_lgc & Little Goose Creek & Powder \\
% sj\_fa & San Juan & San Juan \\
% sj\_lh & Long Hollow Creek & San Juan \\
% sj\_lp & La Plata River & San Juan \\
% sj\_man & Mancos River & San Juan \\
% sj\_ne & Nenahnezad & San Juan \\
% \end{tabular}
% \end{table}

% \begin{table}
% \noindent\caption{Continued: Sampling locations and population codes used in figures in this paper.}
% \label{abbr2}
% \begin{tabular} {l | l | l }
% {\bf Abbreviation} & {\bf Location} & {\bf Basin} \\
% \hline
% sn\_blr & Black Rock Creek & Snake \\
% sn\_gdi & Granite Ditch & Snake \\
% sn\_gv & Gros Ventre & Snake \\
% sn\_hbr & Hoback River & Snake \\
% sn\_jl & Jackson Lake & Snake \\
% sn\_pc & Pacific Creek & Snake \\
% sn\_sn & Snake River & Snake \\
% sn\_spc & Spread Creek & Snake \\
% sp\_bo & Boulder Creek & South Platte \\
% wh\_cl & Coal Creek & White \\
% wh\_ke & Kenney Reservoir & White \\
% wh\_me & White River (Meeker) & White \\
% wh\_pi & Piceance Creek & White \\
% ya\_lc & Littlefield Creek & Yampa \\
% ya\_lsnc & Little Snake (CO) & Yampa \\
% ya\_lsnw & Little Snake (WY) & Yampa \\
% ya\_mc & Muddy Creek (Yampa) & Yampa \\
% ya\_mck & McKinney Creek & Yampa \\
% ya\_mi & Milk Creek & Yampa \\
% ya\_wi & Williams Fork & Yampa \\
% ya\_ya & Yampa River & Yampa \\
% \end{tabular}
% \vspace{0.25in}

% \label{abbr}

% \end{longtable}

%\end{linenumbers}
\end{document}
